# Supplementary material for: Improving the practicality of using non-aversive handling methods to reduce background stress and anxiety in laboratory mice
Source: Sci Rep. 2019 Dec 30;9:20305. doi: 10.1038/s41598-019-56860-7 (PMC6937263; doi:10.1038/s41598-019-56860-7)
Supplement: Supplementary file 2 — Supplementary Information 2 [file 41598_2019_56860_MOESM2_ESM.xlsx]

## Sheet: Experiment 1
					Session 1 interaction averaged per cage (% test time)		Session 5 interaction averaged per cage (% test time)		Open Field Test		Open Field Test		Open Field Test		Open Field Test		Open Field Test		1st scruff interaction averaged per cage (% test time)		3rd scruff interaction averaged per cage (% test time)		24h after 3rd scruff interaction averaged per cage (% test time)		EPM test	EPM test		EPM test		EPM test		EPM test		EPM test
Cage_number	sex	handling_method	prior_husbandry	hold_duration (s)	before_handling	after_handling	before_handling	after_handling	Latency_to_edge(s)		Central_zone_time(s)		Central_zone_visits(n)		Mean_duration_per_central_zone_visit(2)		Frequency_of_stretch_attend(n)		before_handling	after_handling	before_handling	after_handling	before_handling	after_handling		Protected_stretch_attend(n)		Open_arm_entries(n)		Open_arm_time(s)		Closed_arm_entries(n)		Closed_arm_time(s)
									mouse1	mouse2	mouse1	mouse2	mouse1	mouse2	mouse1	mouse2	mouse1	mouse2							batch	mouse1	mouse2	mouse1	mouse2	mouse1	mouse2	mouse1	mouse2	mouse1	mouse2
1	female	tunnel	tunnel	2	20.32	45.97	47.55	29.99	11.74	18.33	16.38	17.42	7	3	2.34	5.81	58	55	40.37	23.33	32.93	22.68	47.71	62.6	1	13	3	5	6	24.62	48.15	21	19	166.28	183.43
2	female	cup	cup	60	1.42	2.83	1.42	2.83	8.61	5.68	20.18	39.85	11	12	1.83	3.32	49	44	0.52	8.01	2.58	5.37	1.77	14.29	1	4	6	14	9	72.63	54.68	11	16	101.24	174.07
3	female	cup	tail	2			0.37	2.37	4.69	2.77	9.54	5.41	6	5	1.59	1.08	61	46	4.82	6.3	2.84	3.62	0.23	2.47	1	5	9	11	11	64.69	71.42	11	11	118.43	154.97
4	female	tail	tail	30	1.07	0.72	0.66	0	5.95	5.23	11.5	13.86	7	10	1.64	1.39	47	59	0	0.42	0.63	0	0.49	0	1	15	14	8	0	67.18	0	17	11	140.03	264.87
5	female	cup	cup	30			2.36	2.55	8.26	9.7	20.14	12.56	8	9	2.52	1.4	69	51	4.55	4.04	3.87	4.12	2.72	3.17	1	2	6	12	5	86.82	35.4	10	13	137.17	199.85
6	female	tunnel	tail	60	40.9	55.54	43.4	40.88	15.36	18.2	23.58	32.1	10	11	2.36	2.92	54	42	51.37	45.06	44.86	41.77	46.78	54.18	1	0	6	20	9	132.98	52.26	9	16	70.34	160.56
7	female	cup	tail	10	3.39	1.67	1.5	9.38	7.25	5.31	9.25	20.36	7	17	1.32	1.2	57	42	5.56	20.37	26.38	5.51			1	8	0	10	19	81.38	96.37	10	18	100.84	116.87
8	female	tunnel	tunnel	30	2.53	30.28	28.99	49.07	15.15	7.21	16.78	10.88	7	6	2.4	1.81	44	54	27.03	27.44	36.97	42.78	33.44	47.54	1	4	6	12	4	67.42	26.87	13	13	143.32	244.37
9	female	cup	tail	30	1.29	0.66	0.57	0	9.71	4.63	17.79	16.36	11	14	1.62	1.17	65	50	0.82	1.48	0.8	2.81	2.52	0.99	1	3	0	6	17	48.15	81.64	19	21	183.43	120.16
10	female	tunnel	tunnel	60	8.18	9.73	29.07	45.59	12.29	12.9	15.53	22.73	7	11	2.22	2.07	61	54	43.68	41.59	41.66	42.01	34.13	38.23	1	1	1	16	14	81.4	73.58	17	18	147.45	156.53
11	female	tunnel	tail	10	19.96	16.44	20.89	48.33	13.21	17.12	21.46	14.31	10	5	2.15	2.86	51	47	52.82	40.49	35.42	20.87	40.02	41.37	1	0	2	17	4	72.96	25.17	17	17	143.57	226.22
12	female	tail	tail	60	1.45	0.63	0.56	1.37	6.45	5.57	9.13	7.87	6	4	1.52	1.97	55	49	2.47	1.34	0.2	1.82	0.64	2.53
13	female	tunnel	tail	2	44.25	31.91	44.38	37.78	16.08	3.36	15.53	10.73	4	8	3.88	1.34	61	55	37.22	38.82	39.52	30.74	27.24	31.53	1	2	8	11	7	54.14	44.75	12	18	148.94	151.32
14	female	tunnel	tunnel	10	21.77	38.24	44.77	27.1	16.47	21.03	18.22	35.16	4	8	4.56	4.39	48	55	50.64	31.18	44.42	27.87	33.86	29.62	1	3	2	17	12	109.52	80.75	9	16	76.29	156.31
15	female	cup	cup	2			2.83	3.01	2.35	5.86	13.41	14.86	14	11	0.96	1.35	76	59	3.52	2.47	2.4	4.93	0.54	4.92	1	0	3	11	11	47.72	51.07	16	15	175.95	152.23
16	female	tail	tail	2	0.27	0	0	0	5.39	13.46	9.2	17.07	7	5	1.31	3.41	56	57	0	0.45	0	0.25	0.36	0.2	1	18	3	6	17	30.16	81.06	16	12	92.98	104.94
17	female	cup	cup	10	1.1	1.23	0.42	3.04	2.5	9.47	8.99	11.08	8	9	1.12	1.23	55	51	0.74	4.48	4.03	7.72	2.49	3.63	1	1	8	13	5	75.18	32.54	15	13	129.2	171.46
18	female	tail	tail	10	1.31	0.26	1.22	1.22	11.79	12.33	16.02	13.29	8	7	2	1.9	66	60	1.7	1.36	0.23	2.72	0.38	2	1	2	3	18	11	102.72	59.61	11	15	59.5	155.29
19	female	cup	tail	60	0.3	0	4.03	3.97	10.58	6.8	7.36	15.52	3	9	2.45	1.72	56	48	8.84	8.82	7.44	6.42	12.22	10.94	1	1	3	9	18	64.68	90.52	13	17	168.45	145.53
20	female	tunnel	tail	30	10.85	52.61	55.73	49.13	15.08	8.18	18.16	13.4	8	9	2.27	1.49	54	52	25.22	19.3	30.14	43.13	48.34	52.02	1	7	20	14	10	102.57	57.7	10	12	93.14	89.13
21	male	tunnel	tail	10	57.3	51.94	34.08	52.68	17	19.72	24.9	38.44	8	11	3.11	3.49	55	50	29.97	54.62	39.14	45.09	53.41	36.58	1	3	4	13	5	76.53	30.24	16	11	108.31	193.02
22	male	tail	tail	30	0	0	2.92	2.75	8.82	6.28	14.55	15.56	5	12	2.91	1.3	52	52	1.83	1.28	1.35	1.53	0	0.23	1	5	7	11	5	78.95	34.22	11	12	141.25	203.3
23	male	tunnel	tunnel	2	41.32	36.02	23.67	48.6	12.09	3.97	45.14	29.32	10	15	4.51	1.95	52	60	39.47	11.49	48.75	52.68	30.11	54.79	1	13	13	11	5	53.33	29.87	17	9	130.17	128.18
24	male	cup	tail	60	1.39	1.38	0	0.91	2.75	4.21	13.21	32.77	9	21	1.47	1.56	54	58	0	0	1.03	1.44	0	4.19	1	8	5	7	10	72.31	84.85	17	9	157.95	112.59
25	male	tail	tail	10	1.72	0.32	0.32	0	5.28	5.44	20.14	19.57	14	14	1.44	1.4	54	61	0.45	0.45	1.33	0.75	0	0.18	1	5	5	13	7	80.58	34.3	15	19	129.77	155.94
26	male	cup	tail	2	1.58	0.95	1.32	0.94	6.22	4.6	12.45	19.83	10	10	1.24	1.98	77	75	2.35	0	0	0.23	1.58	0.47	1	12	8	7	10	56.29	75.85	12	10	100.69	86.66
27	male	cup	cup	30	0	0.71	0.27	4.89	7.57	5.41	19.49	21.3	8	13	2.44	1.64	48	49	3.66	2.87	1.79	4.88	0.98	6.17	1	6	5	7	5	43.08	28.99	15	13	172.99	209.47
28	male	tunnel	tail	2	43.27	37.19	18.5	22.53	7.6	10.35	15.82	26.35	10	17	1.58	1.55	59	65	45.8	32.14	15.76	19.39	23.76	32.98	1	1	0	20	18	99.17	159.59	14	10	62.57	72.72
29	male	tunnel	tunnel	10	16.89	28.23	40.95	27.11											52.82	21.03	27.26	43	11.85	40.01	1	3	5	12	7	73.56	60.84	12	11	91.92	147.5
30	male	cup	tail	30	0.71	5.8	0	0.82	7.28	3.48	25.13	34.94	12	11	2.09	3.18	45	61	0	0	0	1.23	0	1.98	1	8	14	12	7	85.93	28.34	9	23	120.2	215.78
31	male	tail	tail	60	2.02	0.43	0.99	2.32	7.51	6.34	13.24	17.6	6	11	2.21	1.6	15	48	2.34	0	0	0.97	0.3	3.69	1	14	16	6	0	57.07	0	16	16	141.4	242.59
32	male	cup	cup	2	0	2.01	0.33	0	5.8	5.31	18.98	8.03	11	8	1.73	1	43	38	0.49	0	0	0	0	0	1	11	7	7	3	48.24	16.79	16	14	155.81	163.81
33	male	tunnel	tail	60	49.05	24.04	53.73	73.41	8.93	10.41	16.07	24.81	6	11	2.68	2.26	50	58	32.78	37.32	45.44	54.3	50.41	51.91	1	4	1	17	6	116.88	28.66	12	16	76.47	224.63
34	male	cup	cup	10	0.34	7.11	6.62	4.86	12.89	10	23.41	22.53	10	17	2.34	1.33	59	73	8.73	9.48	5.31	9.13	6.48	25.56	1	3	4	18	14	87.72	90.66	16	16	110.59	123.07
35	male	tunnel	tunnel	30	28.91	44.11	48.97	40.29	11.13	16.13	14.65	20.33	13	9	1.13	2.26	54	54	28.41	43.84	37.14	34.16	50.93	36.65	1	7	12	7	3	49.95	25.22	11	11	153.29	177.78
36	male	cup	tail	10	0	3.28	0.77	5.99	9.53	4.8	13.18	33.58	6	18	2.2	1.87	61	48	4.91	0	5.55	10.16	17.77	11.75	1	4	9	10	6	65.56	32.67	11	20	129.06	194.01
37	male	cup	cup	60	0.35	2.64	0.98	4.63	9.33	4.93	14.01	42.09	8	30	1.75	1.4	52	47	11.28	6.43	3.58	8.76	26.15	26.1	1	2	2	12	13	60.63	66.95	11	12	89.45	153.62
38	male	tail	tail	2	0.47	0	0	0	0.8	4.22	5.88	10.88	7	8	0.84	1.36	48	52	0	0	0	0.28	0	0	1	3	2	12	6	70.49	26.27	14	14	160.51	142.6
39	male	tunnel	tunnel	60	32.78	20.12	21.92	36.17	6.5	8.06	13.57	12.31	7	9	1.94	1.37	53	38	41.56	27.22	19.09	21.26	17.59	36.73	1	6	2	10	13	57.65	98.82	11	14	112.9	124.39
40	male	tunnel	tail	30	42.57	28.37	29.24	42.74	13.62	14.29	21.82	24.07	8	11	2.73	2.19	52	49	48.06	23.7	31.57	2.33	55.11	56.13	1	7	9	11	6	78.36	42.9	12	18	101.27	145.04
41	male	cup	cup	60	0.19	0.64	0.58	1.43	4.89	6.63	9	10.67	9	11	1	0.97	64	71	7.27	5.88	8.35	8.53	4.29	8.45	2	0	0	22	10	110.72	47.46	16	13	119.04	192.76
42	male	tunnel	tunnel	60	12.27	2.04	0.46	42.19	11.33	9.38	17.93	21.03	6	9	2.99	2.34	40	59	23.98	0	29.68	24.07	32.01	53.65	2	0	0	10	10	47.46	47.46	13	13	192.76	192.76
43	male	tail	tail	2	1.41	0	0.28	0.45	8.26	12.58	15.69	14.32	9	6	1.74	2.39	54	53	0.45	0	0.13	0	0	0.64	2	0	2	17	9	85.12	50.53	12	12	116.49	116.27
44	male	tunnel	tail	30	48.87	60.48	54.8	40.28	1.95	10.72	24.28	34.63	15	17	1.62	2.04	71	65	47.14	45.91	0.63	0	56.77	71.02	2	15	0	8	20	67.18	122.15	17	10	140.03	88.17
45	male	tunnel	tail	10	43.12	33.35	51.83	41.54	10.22	17.14	29.47	28.75	14	11	2.11	2.61	43	50	59.04	28.45	31.96	27.67	35.66	46.15	2	2	6	12	5	86.82	35.4	10	13	137.17	199.85
46	male	tail	tail	30	0.53	0	0.26	0	3.43	7.31	13.22	25.59	13	14	1.02	1.83	64	62	1.06	0	0	0.33	0	0.88	2	12	6	5	9	41.43	52.26	13	16	146.3	160.56
47	male	tunnel	tunnel	2	0.74	6.18	43.08	44.63	4.67	5.34	11.41	21.86	8	9	1.43	2.43	56	50	41.52	28.82	38.7	34.54	30.22	51.43	2	8	0	10	20	81.38	132.98	10	9	100.84	70.34
48	male	cup	tail	60	1.47	1.34	0.64	1.42	2.01	2.8	7.37	13.78	10	13	0.74	1.06	62	68	1.4	9.27	7.88	5.07	3.8	7.22	2	4	6	12	4	67.42	26.87	13	13	143.32	244.37
49	male	tunnel	tail	60	26.8	22.83	22.21	36.76	4.2	7.01	10.84	29.95	6	6	1.81	4.99	65	61	59.54	36.03	43.03	38.95	49.12	56.37	2	0	0	12	17	52.3	81.64	16	21	159.62	120.16
50	male	tunnel	tunnel	30	13.44	2.46	38.53	66.5	13.88	15.76	33.33	23.12	14	12	2.38	1.93	69	55	52.89	28.11	48.88	32.31	49.78	45.06	2	1	1	16	14	81.4	73.58	17	18	147.45	156.53
51	male	cup	cup	10	0	0	0	0.96	3.15	3.63	7.45	16.19	9	14	0.83	1.16	62	58	0.6	0.7	0	0	0.46	0.44	2	0	2	17	4	72.96	25.17	17	17	143.57	226.22
52	male	cup	tail	10	0.98	0.6	0.92	0.7	3.09	1.95	17.15	30	17	23	1.01	1.3	43	53	1.91	1.28	1.58	3.44	3.28	7.57	2	0	0	22	21	128.95	132.62	11	13	55.62	104.85
53	male	cup	tail	30	0.6	0.31	0	0.28	8.64	5.21	21.02	18.78	12	9	1.75	2.09	61	60	1.14	0.91	0.2	0	0.29	0	2	2	1	12	10	65.81	61.45	14	9	149.07	174.09
54	male	tunnel	tunnel	10	6.47	44.79	44.07	40.28	5.43	10.29	17.11	19.89	7	13	2.44	1.53	45	76	39.11	26.32	36.34	38.83	38.9	43.07	2	2	0	16	9	72.12	51.16	13	14	163.73	173.35
55	male	tail	tail	60	0.69	0.95	0	0	8.76	4.7	11.99	11.66	7	12	1.71	0.97	45	48	1.29	0.52	0	0.18	0.33	0.22	2	3	0	12	15	61.39	98.25	8	9	124.97	141.8
56	male	cup	cup	2	0	0.48	0	0.42	6.41	5.45	8.25	16.95	6	15	1.37	1.13	51	60	0.17	0.27	0.32	0.22	0.24	0.56	2	1	2	17	11	85.88	71.31	20	12	111.27	135.19
57	male	tail	tail	10	0	0	0	0	14.27	4.22	18.96	9.7	9	11	2.11	0.88	68	66	0.22	0	0	0	0	0	2	5	6	10	10	63.3	64.29	13	8	133.42	105.52
58	male	cup	tail	2	0.37	0.66	0	0	4.82	6.18	13.54	16.32	10	9	1.35	1.81	58	54	0	0	0	0	0	0	2	9	3	5	10	25.91	47.79	17	15	198.58	170.83
59	male	cup	cup	30			1.89	4.75	2.64	4.28	8.79	12.98	8	15	1.08	0.87	53	64	1.79	4.07	0.86	4.96	1.05	7.33	2	2	1	4	6	33.3	36.54	13	15	196.75	228.96
60	male	tunnel	tail	2	3.42	6.03	30.51	31.05	3.55	12.92	16.3	22.29	9	11	1.8	2.03	56	46	31.02	15.43	35.24	34.33	31.08	30.73	2	3	1	12	9	63.85	48.07	12	13	154.44	143.58
61	female	cup	cup	10	0.74	0	2.66	1.71	5.73	3.05	15.14	8.84	11	12	1.38	0.74	59	66	0.33	2.28	1.29	1.07	1.48	1.1	2	2	3	6	14	36.39	74.84	13	14	190.5	115.68
62	female	cup	tail	60	0.59	0.22	1.05	3.62	4.55	3.75	11.12	11.39	12	7	0.93	1.63	51	49	0	1.32	1.61	2.09	0.3	2.01	2	2	0	6	24	36.39	126.33	13	9	190.5	94.89
63	female	tail	tail	10	0.9	0.37	0.47	1.3	5.74	6.4	8.74	9.56	6	7	1.46	1.37	49	66	0	0	0.71	0.2	1.84	0.61	2	7	6	10	12	64.08	45.69	14	15	163.79	158.7
64	female	tunnel	tail	30	36.48	37.42	10.69	30.99	8.08	13.73	17.25	11.49	9	6	1.9	1.92	66	50	41.39	38.08	20.48	32.49	34.2	50.15	2	4	1	12	17	59.68	68.4	23	16	180.76	158.1
65	female	tunnel	tunnel	2	2.77	10.09	28.93	26.39	12.6	13.69	13.14	12.46	4	2	3.28	6.23	54	61	36.41	18.03	32.27	52.62	43.68	38.22	2	3	2	13	19	58.36	101.07	13	17	152.9	101.27
66	female	cup	cup	60	0.45	0	1.12	7.03	2.11	8.14	13.27	15.02	11	12	1.21	1.25	54	52	4.57	13.43	13.37	5.63	3.26	28.98	2	2	2	11	14	67	63.04	19	20	150.31	182.05
67	female	cup	tail	2	2.03	0.3	0.56	0.59	9.84	9.26	10.39	2.19	3	2	3.46	1.09	58	44	0	0	0	0	0.27	0	2	0	2	13	18	60.74	78.59	19	20	173.68	138.85
68	female	tail	tail	30	0.71	0	0.27	1.02	5.31	9.83	3.79	6.27	4	4	0.93	1.57	67	52	0.27	0.29	0	0.38	0.32	0	2	4	4	16	13	93.47	63.58	12	13	126.55	148.06
69	female	tunnel	tunnel	10	5.94	11.88	23.23	62.85	6.57	8.57	18.94	23.53	18	13	1.05	1.81	59	71	27.63	49.39	38.31	39.94	48.69	50.1	2	1	0	9	13	47.31	66.79	13	14	206.19	118.95
70	female	tunnel	tail	2	52.59	22.39	22.07	37.94	12.33	9.34	13.29	21.53	7	11	1.9	1.96	62	40	44.08	19.96	33.28	12.87	32.32	45.43	2	1	1	13	12	59.25	80.39	19	11	181.46	144.85
71	female	cup	cup	2	0.25	0	0.93	0.98											0	0	0	0.8	0.62	2.57	2	3	0	8	24	34.86	103.35	17	14	167.28	123.84
72	female	tail	tail	2	0.95	0.46	0.58	1.72	6.9	0.8	9.23	8.75	4	5	2.31	1.75	54	58	0.78	0	0.29	0.16	0.5	1.96	2	3	0	5	9	37.23	40.41	20	13	190.1	132.23
73	female	cup	tail	30	0.48	0	0.41	4.16	4.34	2.72	11.43	9.61	10	10	1.14	0.96	66	55	0.22	4.45	0.84	10.85	15.43	10.88	2	6	0	12	10	41.18	69.5	15	13	143.26	173.13
74	female	tunnel	tail	10	55.55	33.31	40.77	36.48	9.81	10.46	22.51	28.34	10	11	2.25	2.58	48	51	47.18	53.43	43.22	47.47	48.28	43	2	2	1	25	17	116.86	68.4	14	16	101.77	158.1
75	female	tunnel	tunnel	60	23.77	36.68	12.19	38	6.6	13.23	13.3	30.89	9	13	1.48	2.38	55	62	25.25	30.21	41.11	37.79	46.57	84.28	2	0	1	24	12	136.49	82.35	12	16	92.1	136.68
76	female	tail	tail	60	0.77	0	0	0	9	6.21	15.85	10.44	7	13	2.26	0.8	53	49	0	0	0	0	0.25	0	2	7	0	12	14	67.61	75.72	19	14	148.45	158.15
77	female	cup	cup	30	1.11	0.52	3.35	7.71	6.92	4.33	13.78	13.78	9	13	1.53	1.06	46	54	2.48	3.27	2.08	2.61	0.92	3.86	2	0	0	21	20	185.63	95.45	5	12	39.67	112.18
78	female	tunnel	tail	60	23.67	3.06	25.61	40.54	10.36	6.21	16.7	8.79	9	3	1.86	2.93	44	77	51.87	26.57	56.52	41.44	44.72	49.07	2	1	1	19	18	86.97	107.34	12	11	130.87	114.8
79	female	cup	tail	10	1.02	1.33	1.32	2.3	2.12	4.26	4.59	10.18	5	4	0.92	2.55	53	48	0	0.44	0.41	0	0	0.27	2	0	2	22	19	148.47	114.45	11	13	79.76	115
80	female	tunnel	tunnel	30	23.57	35.15	43.84	52.58	5.85	15.48	14.08	29.33	7	13	2.01	2.26	58	38	51.88	52.5	45.09	38.25	49.18	46.63	2	0	0	26	16	139.74	95.68	15	11	79.29	146.7

## Sheet: Experiment 2
				1st cage clean interaction averaged per cage (% test time)		4th cage clean interaction averaged per cage (% test time)		5th cage clean interaction averaged per cage (% test time)		Reluctant to be handled after 1st cage clean		Reluctant to be handled after 4th cage clean		Reluctant to be handled after 5th cage clean		EPM test		EPM test		EPM test		EPM test		EPM test
Cage_number	sex	handling_method	handling_frequency	before_handling	after_handling	before_handling	after_handling	before_handling	after_handling	mouse1	mouse2	mouse1	mouse2	mouse1	mouse2	Protected_stretch_attend(n)		Open_arm_entries(n)		Open_arm_time(s)		Closed_arm_entries(n)		Time_in_central_hub(s)
																mouse1	mouse2	mouse1	mouse2	mouse1	mouse2	mouse1	mouse2	mouse1	mouse2
1	female	tunnel	cage_clean_only	22.87	37.99	30.75	18.97	42.82	20.45	yes	no	no	no	yes	no	7	2	9	13	184.66	176.57	4	9	88.66	79.06
2	female	tail	cage_clean_plus	13.84	0.64	3.75	1.63	16.29	9.22	no	no	yes	no	yes	no	15	2	4	3	55.96	244.26	2	0	228.08	55.74
3	female	cup	cage_clean_only	0.62	0.48	1.7	0	17.94	17.14	yes	no	yes	no	yes	yes	8	1	13	8	158.53	222.49	6	0	100.01	77.51
4	female	tunnel	cage_clean_plus	27.56	30.49	33.12	29.08	62.28	44.96	no	no	yes	no	no	yes	2	2	15	9	220.67	202.79	3	6	60.67	63.7
5	female	tunnel	cage_clean_plus	21.08	11.12	25.17	37.47	54.75	35.36	yes	no	no	no	no	no	4	4	9	8	164.38	185.67	6	6	104.71	41.61
6	female	tail	cage_clean_only	0	8.76	1.58	3.17	27.02	17.63	yes	yes	yes	yes			18	20	10	6	114.15	93.06	4	0	165.87	206.94
7	female	cup	cage_clean_plus	0	0.34	0	1.53	72.68	30.43	no	no	no	yes	no	no	8	2	10	18	100.86	222.48	8	4	104.2	62.12
8	female	tunnel	cage_clean_only	31.12	40.4	40.37	41.37	51.76	28.52	no	no	no	yes	no	no	2	4	8	14	240.41	177.3	1	1	55.61	110.95
9	female	tail	cage_clean_only	2.57	1.06	3.65	2.71	14.95	2.35	yes	yes	no	yes	yes	yes	9	21	2	0	103.23	0	2	4	82.24	237.01
10	female	cup	cage_clean_plus	23.58	6.72	12.2	20.05	54.88	56.57		yes		yes		no		1		7		190.01		1		100.4
11	female	tunnel	cage_clean_only	3.8	21.26	31.21	35.65	40.08	46	yes	yes	no	no	no	no	7	0	2	1	98.73	281.38	1	0	76.9	18.62
12	female	tail	cage_clean_plus	0.23	0.77	1.97	1.75	28.32	5.56	yes	yes	no	no	no	no	5	7	8	4	180.05	82.02	0	3	106.41	178.45
13	female	tail	cage_clean_plus	0	0.14	0	0.83	12.65	2.11	no	yes	yes	yes	yes	yes	18	13	2	3	10.35	160.09	11	2	155.53	123.56
14	female	cup	cage_clean_only	0.74	0.19	4.23	9.52	43.33	22.1	yes	yes	yes	yes	no	yes	3	7	6	11	223.57	193.36	4	2	54.19	101.64
15	female	tunnel	cage_clean_plus	16.11	10.65	34.48	20.26	52.04	49.08	yes	no	no	yes	no	no	2	4	13	9	134.57	173.87	1	7	133.89	91.9
16	female	tail	cage_clean_only	0.88	0.15	2.06	0	2.36	0	no	yes	yes	yes	no	yes	15	16	2	2	18.56	191.97	0	2	141.25	83.18
17	female	cup	cage_clean_only	0.32	0	0.39	1.37	11.09	3.14	yes	yes	yes	no	no	yes	2	2	7	12	194.09	176.78	4	7	73.03	75.52
18	female	tunnel	cage_clean_plus	33.63	36.56	26.83	42.16	68.12	66.33	no	no	no	no	no	no	1		2		258.72		1		38.13
19	female	tail	cage_clean_only	0.24	0.33	0.67	0.29	24.44	3.88	no	yes	no	yes	yes	no	2	4	11	4	147.45	240.25	6	0	108.43	59.75
20	female	cup	cage_clean_plus	0.99	0	0.33	2.26	73.19	38.38	yes	yes	no	no	yes	no	14	4	3	10	108.76	204.14	4	3	142.62	69.85
21	female	cup	cage_clean_plus	0	0.72	4.73	0.83	69.59	50.47	yes	yes	yes	yes			1	1	6	13	81.42	105.13	5	13	135.47	83.58
22	female	tunnel	cage_clean_only	19.38	11.41	37.41	42.12	34.07	27.68	yes	yes	no	no	no	no	1	5	12	7	224.88	104.58	2	6	62.23	166.89
23	female	tail	cage_clean_plus	0.18	0	0	0.54	11.41	10.68	yes	yes	yes	yes	yes	yes	10	10	8	8	206.97	206.97	2	2	84.34	84.34
24	female	cup	cage_clean_only	0	0.47	0	0	1.55	2.42	yes	yes	yes	no	yes	yes	5		3		148.02		1		60.41
25	male	tail	cage_clean_only	0	0.13	0	0	1.57	0	no	no	yes	no	yes	yes	1	5	13	17	212.69	171.66	2	6	59.03	82.18
26	male	cup	cage_clean_plus	0	0.49	1.91	0.68	60.82	20.22	yes	yes	no	no	no	no	6	0	7	16	129.96	164.72	10	11	85.17	87.99
27	male	tunnel	cage_clean_only	16.22	31.92	30.68	16.97	32.29	10.92	yes	no	no	no	no	no	6	4	6	11	51.53	167.69	8	10	170.33	63.8
28	male	tail	cage_clean_plus	0.33	0	0.63	0.3	8.54	1.42	yes	no	no	yes	yes	no	6	9	8	11	66.51	95.56	7	5	167.95	166.93
29	male	cup	cage_clean_plus	0.33	0.55	3.01	1.58	33.92	18.23	yes	yes	yes	yes	no	no	5	1	13	15	158.99	161.44	7	9	67.59	74.85
30	male	tunnel	cage_clean_only	2.84	39.71	61.79	46.52	32.82	40.53	no	no	no	yes	yes	yes	3	1	11	12	116.2	135.37	10	10	87.2	105.14
31	male	tail	cage_clean_plus	16.35	8.43	1.65	3.35	41.36	6.84	no	no	yes	no	no	yes	8	8	5	12	52.82	171.71	5	4	207.34	105.7
32	male	cup	cage_clean_only	0	0.38	0.48	1.88	4.58	5.13	no	no	yes	yes	yes	yes	7		17		154.54		8		102.46
33	male	cup	cage_clean_only	5.99	1.86	2.78	1	13.69	7.53	yes	yes			yes	yes	5	1	16	12	152.42	137.95	12	10	87.4	83.01
34	male	tunnel	cage_clean_plus	1.56	33.37	34.77	53.64	62.71	58.76	no	no	no	no	no	no	3	1	17	14	186.96	175.83	6	7	80.54	56.14
35	male	tail	cage_clean_only	2.32	0	0.92	0.22	3.88	1.03	yes	yes	no	yes	yes	yes	9	9	9	9	219.48	204.75	0	4	80.52	73.09
36	male	cup	cage_clean_plus	5.07	6.48	12.02	14.53	71.88	27.21	no	yes	no	yes	no	no	3	6	13	11	148.68	163.23	8	10	84.17	74.82
37	male	tunnel	cage_clean_plus	22.08	47.33	40.1	29.54	76.63	67.68	no	no	no	no	yes	no	3	4	13	8	186.93	193.86	2	5	102.45	64.84
38	male	tail	cage_clean_only	0.18	0.28	0.42	1.44	2.44	1.98	no	no	no	no	yes	no	8	7	14	10	205.21	174.98	5	6	63.99	69.62
39	male	cup	cage_clean_plus	1.03	0.13	1.68	2.17	44.97	37.24	yes	yes	yes	yes	no	no	4	3	20	16	171.31	180.73	8	5	76.45	82.07
40	male	tunnel	cage_clean_only	13.15	14.74	38.79	48.63	57.2	50.65	no	no	no	no	no	no	1	2	15	15	200.61	233.77	3	2	85.95	59.04
41	male	tunnel	cage_clean_only	1.75	14.36	17.1	33.16	49.48	43.63	yes	no	no	yes	no	no	3	0	9	23	202.1	208.38	3	7	72.22	56.01
42	male	tail	cage_clean_plus	0.67	0	6.18	0	15.05	2.41	yes	yes	yes	yes	yes	yes	7	9	10	6	234.83	241.23	2	1	61.18	52.46
43	male	cup	cage_clean_only	0	0.43	0.63	1.62	3.72	2.72	yes	yes	no		yes		2		14		237.96		3		49.79
44	male	tunnel	cage_clean_plus	0.89	20.4	35.14	29.45	66.26	54.3	no	yes	yes	no	no	no	11	3	7	17	149.75	155.43	10	8	100.43	101.57
45	male	tail	cage_clean_plus	4.38	2.58	3.96	2.64	47.05	15.03	yes	yes	no	yes	yes	yes	0	3	13	12	186.09	183.54	7	3	59.73	92.52
46	male	cup	cage_clean_only	0.6	0.75	2.89	3.07	28.51	22.69	yes	yes	no	yes	yes	yes	4	3	13	13	219.88	180.77	2	6	67.1	54.08
47	male	tunnel	cage_clean_plus	25.77	22.06	27.08	31.04	68.46	67.6	no	no	yes	no	no	no	6	0	11	23	97.11	190.21	10	10	152.19	36.96
48	male	tail	cage_clean_only	0.38	0.87	0	0.42	5.65	1.71	yes	yes	yes	yes	yes	yes	0	1	1	7	281.88	236.47	0	3	18.12	48.7

## Sheet: Experiment 3
				Interaction averaged per cage 10th handling session (% test time)			Interaction averaged per cage after 1st injection (% test time)			Interaction averaged per cage after 5th injection (% test time)			Reluctant to be handled after 10th handling session		Reluctant to be handled after 1st injection		Reluctant to be handled after 5th injection		MOF_PC1 after 1st injection			MOF_PC1 after 5th injection			MOF line crosses after 1st injection		MOF visits to stimulus urine after 1st injection		MOF time sniffing stimulus urine after 1st injection		MOF latency to first enter central zone after 1st injection		MOF stretch attend postures after 1st injection		MOF line crosses after 5th injection		MOF visits to stimulus urine after 5th injection		MOF time sniffing stimulus urine after 5th injection		MOF latency to first enter central zone after 5th injection		MOF stretch attend postures after 5th injection
Cage_number	sex	handling_method	scruff_&_injection	before_handling	after_handling	before_after_average	before_handling	after_handling	before_after_average	before_handling	after_handling	before_after_average	mouse1	mouse2	mouse1	mouse2	mouse1	mouse2	mouse1	mouse2	average	mouse1	mouse2	average	mouse1	mouse2	mouse1	mouse2	mouse1	mouse2	mouse1	mouse2	mouse1	mouse2	mouse1	mouse2	mouse1	mouse2	mouse1	mouse2	mouse1	mouse2	mouse1	mouse2
1	female	tail	control pickup	0.14	0.31	0.23	0	0	0	0.32	0	0.16	yes		yes		yes			0.52238	0.522		0.26893	0.269		88		2		2.23		16.33		2		66		2		2.12		19.78		1
2	female	tunnel	scruff+injection	36.07	65.24	50.66	38.67	41.08	39.87	54.61	52.95	53.78	no	no	no	no	no	no	-0.25693	0.24083	-0.00805	-1.43474	0.33472	-0.55	66	5	1	1	0	15.56	3.16	2.4	10	6	40	99	0	2	0	4.39	300	131.66	3	6
3	female	tail	scruff+injection	4.64	2.13	3.38	0.52	0.13	0.33	0.58	0	0.29	yes	yes	no	yes	yes	yes	-1.03825	-0.06241	-0.55033	-1.41894	-0.45643	-0.938	19	51	1	1	4.81	4.56	1.45	6.36	29	8	58	45	0	0	0	0	259.1	21.27	14	1
4	female	tunnel	control pickup	59.56	61	60.28	49.44	43.49	46.47	60.38	44.87	52.63	no	no	no	no	no	no	0.32097	0.09057	0.20577	-0.11797	-0.57703	-0.348	70	92	2	1	2.29	0	3.16	1.54	3	9	68	35	1	0	0	0	33.36	2.08	3	3
5	female	tail	scruff+injection	2.24	0	1.12	0.24	0.18	0.21	1.33	0	0.67	yes	yes	no	yes		yes	-1.54347	-0.48638	-1.01492		-1.24789	-1.248	68	70	0	0	0	0	300	12.91	18	13		58		0		0		300		4
6	female	tunnel	control pickup	62.76	65.16	63.96	54.03	53.41	53.72	57.45	37.33	47.39	no	yes	no	no	yes	no	0.346	0.29918	0.32259	0.22068	-0.22595	-0.003	81	75	1	1	3.36	4.25	1.72	4.46	4	5	82	64	1	0	2.61	0	0	1.37	7	3
7	female	tail	control pickup	1.08	0.75	0.91	1.75	0.47	1.11	1.95	0.51	1.23	yes	no	yes	yes	yes	yes	-0.4147	-0.69561	-0.555155	-1.42687	-1.54866	-1.488	51	98	0	0	0	0	2.23	132.31	4	19	53	33	0	0	0	0	300	300	8	4
8	female	tunnel	scruff+injection	38.43	44.93	41.68	48.98	56.32	52.65	38.93	54.89	46.91	no	no	no	no	no	no	1.39511	0.4857	0.940405		-1.04411	-1.044	70	101	4	1	11.99	1.11	1.33	1.64	1	2		70		0		0		300		2
9	female	tunnel	scruff+injection	46.18	61.08	53.63	42.29	42.26	42.28	54.08	62.82	58.45	no	no	no	no	no	no	-0.01707	1.20417	0.59355	0.30167	-1.37949	-0.539	18	48	1	6	12.12	9.78	18.62	9.75	10	3	43	52	3	0	5.94	0	1.39	300	7	6
10	female	tail	control pickup	1.27	0	0.64	0	0	0	0	0	0	yes	yes	no	yes	yes	yes	-1.04955	-1.32988	-1.18972	-0.50642	-1.38097	-0.944	11	66	1	0	2.34	0	3.44	300	20	10	26	42	1	0	1.26	0	14.98	300	4	2
11	female	tunnel	control pickup	57.65	68.74	63.2	52.95	52.21	52.58	48.15	24.09	36.12	no	no	no	no	no	no	0.6617	3.03201	1.84686	0.33502	0.81648	0.576	39	109	4	15	8.72	3.57	4.01	2.5	5	0	69	59	2	4	1.75	5.74	1.47	1.41	1	1
12	female	tail	scruff+injection	0.29	1.57	0.93	0.15	0.26	0.2	0.8	0.82	0.81	no	yes	yes	yes	yes	yes	1.54115	0.52864	1.0349	0.44136	-0.3013	0.07	106	93	7	3	1.62	4.03	8.54	1.59	1	15	79	60	2	0	1.66	0	3.92	19.85	1	2
13	female	tunnel	scruff+injection	45.65	44.45	45.05	40.28	36.32	38.3	49.75	57.11	53.43	no	yes	no	yes	no	no	1.35079	1.38396	1.36738	0.54239	-0.21429	0.164	71	90	4	5	11.26	6.25	2.71	1.5	1	1	83	65	1	0	4.2	0	3.81	1.49	0	3
14	female	tail	control pickup	0	0	0	0.51	0.45	0.48	1.67	0.84	1.26	yes	no	no	yes	yes	yes	-0.22381	-0.51999	-0.3719	-1.5904	-1.81973	-1.705	79	47	0	0	0	0	1.4	1.5	9	6	32	8	0	0	0	0	300	300	5	3
15	female	tunnel	control pickup	49.79	25.41	37.6	48.61	59.05	53.83	55.77	38.62	47.2	no	no	no	no	yes	no	0.53121	1.00642	0.768815	-0.22005	0.00389	-0.108	53	69	2	3	8.64	10.45	5.99	7.57	4	4	67	89	0	0	0	0	1.53	5.11	4	5
16	female	tail	scruff+injection	3.57	0.18	1.87	3.01	0.62	1.81	1.22	1.35	1.29	yes	yes	yes	yes	yes	yes	1.04014	0.27718	0.65866	0.69813	-0.22054	0.239	93	105	4	1	3.17	0	2.05	20.66	1	6	88	72	3	0	1.49	0	3.2	1.93	1	6
17	female	tail	scruff+injection	7.48	8.83	8.15	2.28	1.91	2.1	1.2	2.53	1.87	no	yes	yes	yes	yes	yes	0.17716	-1.01878	-0.42081	1.42439	-1.11432	0.155	61	38	2	0	2.45	0	18.4	60.76	3	13	102	69	6	0	2.5	0	9.43	154.97	0	19
18	female	tunnel	control pickup	57.17	83.11	70.14	51.33	49.54	50.44	56.39	53.93	55.16	no	no	no	no	no	no	0.93773	0.06233	0.50003	-0.25764	-0.75611	-0.507	76	81	1	0	14.02	0	17.78	3.11	6	0	72	63	0	0	0	0	4.33	188.83	7	1
19	female	tail	control pickup	0.8	0.46	0.63	1.32	0	0.66	5	1.52	3.26	no	yes	no	no	no	no	-0.68114	-0.4394	-0.56027	-1.64833	-1.04254	-1.345	88	57	0	0	0	0	69.28	4.75	21	7	42	50	0	0	0	0	300	211.75	11	3
20	female	tunnel	scruff+injection	76.71	74.38	75.55				47.8	50.27	49.03	no	no			no	no	-0.27646	0.98433	0.353935		0.4212	0.421	45	66	1	3	0	9.55	4.63	1.46	2	2		68		2		3.12		1.33		1
21	female	tail	control pickup	0	0	0	0.31	0	0.15	0	0	0	yes	yes	yes	yes	no	yes	1.3094	-1.75244	-0.22152	-1.47722	-1.82953	-1.653	63	21	4	0	11.96	0	1.12	300	1	6	34	22	0	0	0	0	300	300	2	9
22	female	tunnel	scruff+injection	57.96	58.21	58.08	56.25	71.1	63.68	59.85	61.48	60.67	no	no	no	no	no	no	-0.27559	-0.7203	-0.497945	0.25415	-0.25441	0	10	46	2	0	5.34	0	4.22	101.18	6	2	39	73	2	0	6.51	0	1.55	36.11	3	4
23	female	tail	scruff+injection	0.88	2.12	1.5	2.76	1.7	2.23	0.28	0	0.14	yes	yes	yes	no	no	yes	-1.57985	0.47327	-0.55329	-1.71219	2.05431	0.171	23	76	0	2	0	3.87	300	23.4	1	2	12	107	0	7	0	8.02	300	3.78	1	0
24	female	tunnel	control pickup	55.52	78.4	66.96	45.97	64.39	55.18	59.05	41.42	50.23	no	no	no	no	no	no	0.68547	-0.34063	0.17242	0.92779	-1.32082	-0.197	68	57	4	0	4.11	0	2.75	11.26	5	3	84	47	1	0	9.74	0	1.31	300	1	2
25	female	tunnel	scruff+injection	75.58	75.74	75.66	64.33	68.87	66.6	62.97	55.84	59.41	no	no	no	yes	no	no	0.70977	1.00255	0.85616	0.06243	0.29874	0.181	87	95	2	3	3.54	4.49	1.23	1.22	0	1	56	61	2	2	0.52	2.18	10.69	1.61	1	0
26	female	tail	scruff+injection	8.88	10.6	9.74	3.46	0.28	1.87	1.71	1.31	1.51	yes	yes	no	yes	yes	yes	0.24374	0.84208	0.54291	-0.63145	1.22732	0.298	96	109	3	3	3.18	3.72	8.95	3.36	23	10	90	80	0	7	0	1.58	157.38	7.95	11	1
27	female	tunnel	control pickup	42.39	52.91	47.65	47.03	84.04	65.54	55.43	58.58	57	no	no	no	no	no	no	1.07376	0.27841	0.676085	0.69312	0.22677	0.46	100	15	4	5	3.55	6.73	7.99	1.45	3	9	97	60	2	2	1.63	7.19	1.44	2.13	0	14
28	female	tail	control pickup	2.19	0.86	1.53	2.02	0.48	1.25	3.18	0.72	1.95	no	yes	yes	no	yes	no	-0.02372	-0.42582	-0.22477	0.17205	-1.40845	-0.618	84	46	3	2	2.04	0.39	41.78	98.18	21	4	68	57	3	0	1.19	0	2.13	300	10	9
29	female	tunnel	scruff+injection	69.92	66.68	68.3	47.11	68.02	57.56	58.06	0	29.03	no	no	no	no	no		-0.409	1.01466	0.30283	-0.16939		-0.169	80	76	0	3	0	8.49	103.98	6.11	5	2	78		0		0		28.04		4
30	female	tail	scruff+injection	4.69	0.26	2.47	0.42	0.38	0.4	0.98	12.03	6.51	no	yes	yes	yes	no	yes	0.61076	-1.75586	-0.57255	-0.11677	-1.72274	-0.92	62	38	5	0	2.8	0	15	300	6	13	85	21	0	0	0	0	9.37	300	7	5
31	female	tunnel	control pickup	39.86	37.27	38.56	43.18	50.73	46.96	49.54	54.58	52.06	no	no	no	no	no	yes	0.94311	0.04566	0.494385	1.51121	-0.19186	0.66	47	83	1	0	18.38	0	23.07	6.69	4	1	70	67	1	0	20.29	0	1.66	2.02	1	3
32	female	tail	control pickup	0.41	0.38	0.4	1.58	0.34	0.96	0	0	0	yes	yes	yes	yes	yes	yes	0.45438	-1.39236	-0.46899	1.10349	-0.73562	0.184	89	3	2	1	2.19	0.95	2.81	3.06	6	25	92	26	3	0	6.61	0	5.85	8.77	1	4
33	female	tunnel	control pickup	69.27	80.62	74.94	61.26	68.03	64.65	54.03	48.3	51.17	no	no	no	no	no	no	0.86207	0.21222	0.537145	1.23282	-0.18792	0.522	76	78	3	1	6.56	2.16	1.29	15.27	3	3	84	62	4	0	6.97	0	2.03	0.5	0	1
34	female	tail	control pickup	0.17	0.69	0.43	2.87	0	1.44	2.04	1.55	1.8	yes	yes	yes	yes	yes	yes	0.47403	2.24692	1.36047	0.07772	2.03982	1.059	61	122	3	10	5.37	3.15	2.53	12.35	7	3	61	114	1	8	2.19	4.46	2.88	4.77	2	0
35	female	tail	scruff+injection	8.98	4.12	6.55	20.31	4.01	12.16	6.41	5.84	6.13	yes	no	yes	yes	yes	no	-0.03513	0.09435	0.02961	-1.36968	-1.50767	-1.439	88	86	0	0	0	0	13.87	2.6	5	1	38	29	0	0	0	0	300	300	0	1
36	female	tunnel	scruff+injection	66.23	72.53	69.38	55.59	74	64.8	54.73	65.48	60.1	no	no	no	no	no	no	-0.25146	0.70701	0.227775	-1.15313	0.7919	-0.181	62	108	0	2	0	0	1.84	2.13	3	0	56	83	0	3	0	3.17	300	1.8	0	0
37	female	tunnel	control pickup	66.13	56.38	61.25	68.07	75.29	71.68	58.91	43.24	51.07	no	no	no	no	no	no	1.67984	0.90411	1.29197	1.14261	0.45795	0.8	119	73	5	4	6.4	5.05	12.54	2.01	2	2	103	81	3	1	5.11	8.96	1.36	85.46	1	5
38	female	tail	control pickup	2.54	0	1.27	0.23	0	0.12	0.78	0	0.39	yes	yes	yes	yes	yes	yes	0.07436	0.69892	0.38664	-1.36671	0.15914	-0.604	103	91	0	5	0	3.13	7.98	1.21	8	17	58	75	0	3	0	0.63	300	1.4	8	12
39	female	tunnel	scruff+injection	54	59.53	56.77	58.48	43.72	51.1	47.74	50.82	49.28	no	no	no	no	no	no	0.66476	2.81027	1.73752	0.56729	1.06785	0.818	78	116	2	11	8.17	8.14	1.17	2	9	0	93	91	1	4	4.38	4.49	0.38	6.18	4	2
40	female	tail	scruff+injection	7.03	0.22	3.63	0.58	0	0.29	0	0	0	yes	yes	yes	yes	yes	yes	-0.22353	-0.81606	-0.519795	-0.44407	-1.80695	-1.126	77	29	0	0	0	0	3.14	27.31	8	6	51	14	0	0	0	0	11.76	300	4	5
